# Supplementary material for: Deficiencies in the Mitochondrial Electron Transport Chain Affect Redox Poise and Resistance Toward Colletotrichum higginsianum
Source: Front Plant Sci. 2019 Oct 17;10:1262. doi: 10.3389/fpls.2019.01262 (PMC6812661; doi:10.3389/fpls.2019.01262)
Supplement: Table S1 — Correlation of fungal proliferation with individual metabolite contents in the investigated genotypes. [file Table_1.xlsx]

## Sheet: TableS1
NRQ C.higginsianum	1	1.45663	1.78144	0.632972	0.207522
							Correlation
Metabolite	WT	ucp1-2	ucr8-1	sdh2-1	ndufs4		R	R2
Pyr	52.0302	41.2331	41.2691	58.6849	88.7056		-0.919808	0.846046
Glc	1.50077	0.862112	1.27402	2.09733	3.2538		-0.89971	0.809479
NADPH	9.59522	6.48793	5.91743	8.29911	14.5764		-0.888128	0.788771
NADP	10.0805	9.01092	6.66114	11.6318	23.7589		-0.875548	0.766584
NADPH+NADP	17.2769	15.4988	12.5786	19.9309	43.8168		-0.848445	0.71986
Shi	43.3919	32.6156	31.8368	36.3856	55.3806		-0.838328	0.702794
NAD	32.2652	32.6278	18.5582	35.3268	105.876		-0.813934	0.662489
Mal/Cit	0.572133	0.568829	0.626101	0.686784	0.969682		-0.777509	0.60452	R2 > 0.6	R < -0.76
AMP	8.68503	8.54022	7.80099	8.62774	17.5348		-0.764466	0.584408
NADH+NAD	58.7411	61.9105	57.2339	66.1658	159.163		-0.756588	0.572425
Glc6P	319.39	313.179	266.362	285.702	483.247		-0.750117	0.562675
Ser	430.298	617.814	515.198	774.14	4843.35		-0.739673	0.547116
Frc-1,6-BP	59.9886	52.2829	45.5682	50.3723	63.1004		-0.736441	0.542345
Glc1P	49.7734	46.614	47.4381	47.1073	65.062		-0.736003	0.5417
Frc	0.191929	0.358836	0.507133	0.728214	1.38308		-0.732778	0.536963
UDP	6.4616	6.24198	6.15104	6.08565	17.6551		-0.719024	0.516995
starch	59.3626	70.0494	52.9446	63.2222	82.7355		-0.718768	0.516627
Gly	107.36	230.585	202.376	209.876	3883.54		-0.712867	0.508179
Man6P	49.6337	45.7584	51.2342	49.0954	100.581		-0.711049	0.50559
ATP	101.564	103.942	88.1682	96.4223	112.179		-0.705549	0.4978	R2 > 0.5	R < -0.7
Tyr	6.81542	7.65084	9.36595	9.35079	23.1463		-0.699863	0.489808
GABA	598.946	945.764	764.879	750.922	4062.41		-0.692702	0.479836
PEP	88.4462	80.4771	84.3064	81.1277	107.408		-0.687561	0.472741
total aa	4.10642	6.60245	5.81149	5.90566	20.6563		-0.68253	0.465848
Fum	8020.82	7736.63	7818.88	7295.18	13112.2		-0.674647	0.455149
Asn	237.014	395.272	321.41	341.648	928.391		-0.668468	0.44685
Arg	20.6426	38.5581	36.5359	37.2398	113.658		-0.666016	0.443577
Ile	15.0868	20.5633	17.7232	16.9493	47.807		-0.661548	0.437646
ADP	25.2719	28.6608	25.0633	23.3128	52.8354		-0.650601	0.423282
Mal	7157.91	7069.97	7060.19	6519.15	11164.5		-0.650093	0.422621
Leu	13.6156	16.0631	16.5288	14.0817	41.4976		-0.649343	0.421647
Thr	125.213	169.785	146.742	137.63	348.814		-0.640881	0.410729
Val	48.5086	76.1035	68.6958	65.0291	174.009		-0.637727	0.406696
TrioseP	32.3235	21.8973	21.8373	22.9342	31.0474		-0.609545	0.371545
Lys	12.9121	17.7597	19.7088	18.2636	36.1567		-0.604876	0.365875
Suc	1.38511	1.92892	1.61788	1.61152	2.84233		-0.587238	0.344849
Pro	65.1487	181.218	99.815	86.6682	401.683		-0.581883	0.338588
RuBP	3271.41	2649.49	3627.21	2835.83	5520.2		-0.571937	0.327112
Glu	730.363	985.086	1150.87	945.675	2147.54		-0.568735	0.32346
His	14.8157	27.7062	21.584	19.1567	52.1833		-0.564881	0.319091
Gln	1006.76	1793.6	1384.91	1517.41	2491.63		-0.544363	0.296331
Ala	276.948	527.049	425.293	445.6	775.998		-0.528789	0.279618
NADH	28.1599	32.4447	41.381	39.6707	53.2868		-0.524647	0.275255
Frc6P	183.357	130.324	124.319	118.715	175.918		-0.491482	0.241554
Cit/Icit	7.38175	6.92696	6.12202	7.9267	6.72166		-0.490438	0.240529
Phe	31.753	52.4101	53.5278	48.5636	83.8764		-0.480819	0.231187
Fum/Mal	1.12379	1.10537	1.10786	1.07184	1.17091		-0.424624	0.180305
UDP-Glc	95.9307	85.9368	115.662	84.4089	151.3		-0.422461	0.178473
Cyt c resp.	73.7375	30.6518	39.5544	53.2167	47.5621		-0.395309	0.156269
OG/Succ	0.334115	0.268307	0.193696	0.0724975	0.392358		-0.265955	0.0707323
OG	79.8631	68.1941	59.4969	55.4321	73.8341		-0.25819	0.0666621
3-PGA	504.602	464.634	412.989	361.834	491.965		-0.153721	0.0236302
Tre6P	0.33155	0.448709	0.519107	0.423904	0.568002		-0.136333	0.0185867
Succ	232.433	280.105	302.63	641.543	183.839		-0.0934236	0.00872798
Glc-1,6-BP	10.5373	16.1676	12.5197	13.0768	14.8281		-0.0806435	0.00650337
Succ/Fum	0.0357199	0.033101	0.0360057	0.0889894	0.0146618		-0.061411	0.00377131
alt. Resp.	17.3428	17.8433	114.455	92.4892	51.1019		0.168157	0.0282769
Cit	11180.9	12506	10745.2	9990.99	11493.2		0.194013	0.0376411
Icit	1633.98	1545.56	1599.54	1261.7	1600.28		0.27248	0.0742454
Icit/OG	18.1242	19.5643	32.1329	23.7464	22.0026		0.44027	0.193838
ADP-Glc	3.98403	2.81251	5.23108	3.09835	2.22278		0.746976	0.557974	R2 > 0.5	R > 0.75
Suc6P	2.48354	2.74156	2.36915	1.87467	1.6521		0.825291	0.681106
Asp	364.22	499.461	556.322	467.449	200.575		0.850825	0.723903
Note: Mean values of four independent biological replicates have been used for the correlation analysis.

## Sheet: TableS2
NRQ C.higginsianum	1	0.207522	0.632972	1.78144	1.45663	1.13752
							Correlation including AOX-OX						Correlation w/o AOX-OX and ndufs4
Metabolite	Col-0	ndufs4	sdh2-1	ucr8-1	ucp1-2	AOX-OX	R	R2				Metabolite	R	R2
Pyr	1	1.70489	1.1279	0.793176	0.792485	0.796465	-0.894067	0.799357				Pyr	-0.85718	0.734757
NADPH	1	1.51913	0.864921	0.616706	0.676162	0.681002	-0.869021	0.755198				NADPH+NADP	-0.742153	0.550792
Glc	1	2.1681	1.39751	0.848911	0.574448	0.621354	-0.859199	0.738223				NADPH	-0.74017	0.547851
NADP	1	2.35692	1.15389	0.660796	0.893897	1.40011	-0.853797	0.728969				NAD	-0.737678	0.544169
NADPH+NADP	1	2.53615	1.15362	0.728057	0.897085	1.30469	-0.842556	0.709901				NADH+NAD	-0.730653	0.533853
NAD	1	3.28145	1.09489	0.575178	1.01124	1.20861	-0.815167	0.664498	R2 > 0.6	R < -0.8		NADP	-0.692411	0.479433
NADH+NAD	1	2.70957	1.1264	0.974342	1.05396	1.02875	-0.755693	0.571073				Glc	-0.68141	0.46432
Ser	1	11.2558	1.79908	1.19731	1.43578		-0.739673	0.547116				Succ	-0.538988	0.290508
Frc	1	7.20619	3.79419	2.64229	1.86963	1.54661	-0.720471	0.519078				Cyt c resp.	-0.507982	0.258045
Gly	1	36.173	1.95488	1.88502	2.14777		-0.712867	0.508179				Ser	-0.484067	0.234321
starch	1	1.39373	1.06502	0.891886	1.18003	1.128	-0.710424	0.504703				Shi	-0.370816	0.137504
Man6P	1	2.02646	0.989156	1.03225	0.921921	0.945684	-0.709088	0.502806				starch	-0.313914	0.0985422
UDP	1	2.73232	0.941818	0.951937	0.966011	0.69821	-0.704009	0.495629	R2 > 0.5	R < -0.7		Frc	-0.236683	0.056019
Tyr	1	3.39616	1.372	1.37423	1.12258		-0.699863	0.489808				TrioseP	-0.188821	0.0356534
GABA	1	6.7826	1.25374	1.27704	1.57905		-0.692702	0.479836				Frc6P	-0.188151	0.0354007
Glc6P	1	1.51303	0.894522	0.833969	0.980551	0.681514	-0.683161	0.466709				ATP	-0.172005	0.0295857
total aa	1	5.03024	1.43815	1.41522	1.60784		-0.68253	0.465848				Frc-1,6-BP	-0.171916	0.029555
Asn	1	3.91703	1.44147	1.35608	1.66772		-0.668468	0.44685				Fum/Mal	-0.15009	0.0225271
Arg	1	5.50596	1.80402	1.76992	1.86789		-0.666016	0.443577				OG/Succ	-0.147614	0.0217898
Ile	1	3.1688	1.12346	1.17475	1.363		-0.661548	0.437646				Icit/OG	-0.129584	0.0167921
AMP	1	2.01897	0.993403	0.898211	0.983326	0.39127	-0.658987	0.434264				Glc6P	-0.0920494	0.0084731
Fum	1	1.63478	0.90953	0.974822	0.964568	0.809963	-0.651764	0.424796				Succ/Fum	-0.0446225	0.00199117
Leu	1	3.04779	1.03423	1.21396	1.17976		-0.649343	0.421647				AMP	-0.0445372	0.00198356
Thr	1	2.78577	1.09917	1.17194	1.35597		-0.640881	0.410729				OG	-0.034355	0.00118027
Val	1	3.58718	1.34057	1.41616	1.56887		-0.637727	0.406696				Glc1P	0.0311213	0.000968537
Shi	1	1.27629	0.838536	0.733703	0.751652	1.26087	-0.637103	0.4059				UDP	0.074895	0.00560926
ADP	1	2.09068	0.92248	0.991747	1.1341	0.755624	-0.628478	0.394985				PEP	0.0793946	0.00630351
Mal	1	1.55974	0.910761	0.986348	0.987715	0.757516	-0.606289	0.367587				Tyr	0.0801669	0.00642674
Lys	1	2.80021	1.41445	1.52638	1.37543		-0.604876	0.365875				Man6P	0.109433	0.0119756
Glc1P	1	1.30716	0.946435	0.953081	0.936523	0.697	-0.589772	0.347832				alt. Resp.	0.116331	0.0135328
Suc	1	2.05206	1.16346	1.16805	1.39261	1.14318	-0.589646	0.347683				NADH	0.17694	0.0313079
Pro	1	6.16564	1.33031	1.53211	2.78161		-0.581883	0.338588				Gln	0.206941	0.0428245
Glu	1	2.94037	1.2948	1.57576	1.34876		-0.568735	0.32346				Glc-1,6-BP	0.223903	0.0501327
His	1	3.52215	1.293	1.45683	1.87005		-0.564881	0.319091				Asn	0.242997	0.0590478
RuBP	1	1.68741	0.866854	1.10876	0.809894	0.798983	-0.563417	0.317438				3-PGA	0.248305	0.0616555
ATP	1	1.10452	0.949376	0.868106	1.02342	0.795538	-0.557916	0.31127				Cit/Icit	0.25943	0.067304
PEP	1	1.21438	0.917255	0.953194	0.909899	0.73013	-0.551494	0.304146				Arg	0.276321	0.0763534
Gln	1	2.47491	1.50723	1.37562	1.78156		-0.544363	0.296331				Gly	0.277843	0.0771969
NADH	1	1.8923	1.40877	1.4695	1.15216	1.29736	-0.529288	0.280146				Ala	0.28342	0.0803269
Ala	1	2.80196	1.60897	1.53564	1.90306		-0.528789	0.279618				Fum	0.301439	0.0908653
Frc-1,6-BP	1	1.05187	0.839699	0.759614	0.871548	0.539623	-0.499198	0.249198				Mal	0.309282	0.0956556
Frc6P	1	0.959431	0.647452	0.678018	0.710768	0.796739	-0.490137	0.240234				total aa	0.314616	0.0989833
Phe	1	2.64153	1.52942	1.68576	1.65056		-0.480819	0.231187				ADP	0.368568	0.135842
UDP-Glc	1	1.57718	0.879894	1.20569	0.895821	0.719415	-0.404532	0.163646				Cit	0.380114	0.144487
Cyt c resp.	1	0.645019	0.721704	0.536422	0.415687	0.410503	-0.389661	0.151836				Suc	0.386378	0.149288
OG	1	0.924509	0.69409	0.744986	0.853888	0.949167	-0.208551	0.0434933				GABA	0.407132	0.165756
3-PGA	1	0.974957	0.717068	0.818445	0.920794	0.74648	-0.176604	0.031189				Lys	0.416242	0.173257
Tre6P	1	1.71317	1.27855	1.5657	1.35337	0.709636	-0.156176	0.0243909				RuBP	0.439868	0.193484
TrioseP	1	0.960521	0.709522	0.675586	0.677441	1.75804	-0.128676	0.0165575				Pro	0.451564	0.20391
Succ	1	0.79093	2.76011	1.30201	1.2051	0.700399	-0.119786	0.0143488				Mal/Cit	0.469684	0.220603
Glc-1,6-BP	1	1.40721	1.241	1.18814	1.53433	0.61888	-0.118104	0.0139485				Val	0.470471	0.221343
Icit/OG	18.1242	19.5643	32.1329	23.7464	22.0026	0.946172	-0.0950094	0.00902678				Tre6P	0.477068	0.227594
OG/Succ	0.334115	0.268307	0.193696	0.0724975	0.392358	1.1507	0.0217015	0.000470957				Phe	0.48243	0.232738
Cit/Icit	7.38175	6.92696	6.12202	7.9267	6.72166	0.950732	0.0500683	0.00250683				ADP-Glc	0.493023	0.243071
Fum/Mal	1.12379	1.10537	1.10786	1.07184	1.17091	1.22157	0.0835487	0.00698038				Ile	0.494867	0.244893
Succ/Fum	0.0357199	0.033101	0.0360057	0.0889894	0.0146618	0.897194	0.121786	0.0148319				Suc6P	0.500357	0.250357
alt. Resp.	1	2.94657	5.33299	6.59955	1.02886	5.00936	0.185548	0.0344281				His	0.534743	0.285951
Icit	1	0.979377	0.772163	0.978919	0.945883	0.827302	0.198779	0.039513				Thr	0.54455	0.296534
Cit	1	1.02793	0.893573	0.961026	1.11851	1.09348	0.212173	0.0450172				UDP-Glc	0.569519	0.324352
Mal/Cit	0.572133	0.568829	0.626101	0.686784	0.969682	0.736484	0.590096	0.348213				Icit	0.654843	0.42882
ADP-Glc	1	0.557924	0.777694	1.31301	0.705948	0.517785	0.610165	0.372301				Glu	0.656441	0.430915
Suc6P	1	0.665219	0.754837	0.953941	1.1039	0.6555	0.657223	0.431943				Asp	0.657138	0.43183
Asp	1	0.550697	1.28343	1.52743	1.37132		0.850825	0.723903	R2 > 0.5	R > 0.85		Leu	0.897324	0.805191
Note: Normalized data has been used for the correlation analysis, except for metabolite ratios.
